# Supplementary material for: Investigating the Effectiveness of a Carb-Free Oloproteic Diet in Fibromyalgia Treatment
Source: Nutrients. 2024 May 25;16(11):1620. doi: 10.3390/nu16111620 (PMC11175073; doi:10.3390/nu16111620)
Supplement: Supplementary file 1 [file nutrients-16-01620-s001.zip]

Archive with 1 entries (1 files):
- nutrients-3004698-supplementary.pdf
